# Supplementary material for: Moderate Genetic Diversity of MHC Genes in an Isolated Small Population of Black-and-White Snub-Nosed Monkeys (Rhinopithecus bieti)
Source: Animals (Basel). 2024 Aug 5;14(15):2276. doi: 10.3390/ani14152276 (PMC11310952; doi:10.3390/ani14152276)
Supplement: Supplementary file 1 [file animals-14-02276-s001.zip]

Archive with 1 entries (1 files):
- animals-3077054-supplementary.pdf
